# Supplementary material for: Host-derived lipids orchestrate pulmonary γδ T cell response to provide early protection against influenza virus infection
Source: Nat Commun. 2021 Mar 26;12:1914. doi: 10.1038/s41467-021-22242-9 (PMC7997921; doi:10.1038/s41467-021-22242-9)
Supplement: Supplementary file 3 — Source Data [file 41467_2021_22242_MOESM3_ESM.xlsx]

## Sheet: Figure 1
Figure 1a
γδ T (% of CD3+ T cells)
Day 0 (n = 9)	1.06	2.09	1.86	1.36	2.06	2.34	1.97	1.69	2.56
Day 1 (n = 9)	2.69	2.12	2.81	3.73	3.69	3.74	2.61	2.74	3.34
Day 2 (n = 9)	3.2	3.43	3.29	3.99	4.07	2.74	4.47	2.71	4.28
Day 3 (n = 9)	4.89	4.74	4.85	4.96	5.03	5.7	4.42	3.62	5.16
Day 5 (n = 9)	5.61	4.51	5.25	5.75	5.69	5.27	4.74	5.16	7.46
γδ T number (x10^4)
Day 0 (n = 9)	2.48956	3.502	3.27736	2.83315	2.52	3.692	2.22	4.98293	5.68118
Day 1 (n = 9)	7.25103	4.36938	7.92999	5.47	6.29	7.86	9.97	8.58563	9.69722
Day 2 (n = 9)	7.84704	9.39374	9.52195	9.53	10.28	11.27	7.65	6.59451	8.77451
Day 3 (n = 9)	9.77609	12.9405	10.3049	12.37	13.76	10.29	9.98	9.66801	10.0465
Day 5 (n = 9)	11.8962	15.0521	12.3165	12.2412	11.5488	12.12	16.692	14.5306	21.4848
Figure 1b
Days	No cell transfer (n = 9)*	γδ T transfer (n = 10)*
9	1
8	1
9	1
12	1
14	0
9	1
12	1
14	0
14	0
14		0
14		0
11		1
10		1
14		0
14		0
14		0
14		0
14		0
14		0
* Death/ Event: 1, Censored subject: 0
Figure 1c
Lung pathology scoring
No cell transfer (n = 3)	7.5	8	8.5
γδ T transfer (n = 3)	3	4	4.5
Figure 1d
Days	Isotype control Ab (n = 10)*	Anti-TCRγδ (n = 10)*
14	0
14	0
14	1
13	1
13	1
11	1
14	0
14	0
14	0
14	0
10		1
14		0
14		0
12		1
14		0
12		1
10		1
11		1
10		1
11		1
* Death/ Event: 1, Censored subject: 0
Figure 1f
γδ T frequency (%)
	Mock (n = 3)				pdmH1N1 (n = 4)				pdmH1N1+FTY720 (n = 4)
Lung	0.45	0.61	0.5		1.01	0.72	0.89	1.56	0.4	0.51	0.61	0.71
Thymus	0.45	0.62	0.47		0.54	0.36	0.51	0.36	1.21	1.69	2.71	1.39
MedLN	0.48	0.58	0.56		0.63	0.52	0.47	0.57	0.49	0.52	0.64	0.83
PleuralC	0.29	0.55	0.39		0.29	0.23	0.61	0.41	0.5	0.2	0.76	0.21
Spleen	0.61	0.75	0.78		0.68	0.58	0.47	0.97	0.78	0.67	0.74	0.42
MLN	0.75	0.87	0.79		0.84	0.83	0.73	0.76	0.9	0.94	0.68	0.89
γδ T number (x10^4)
	Mock (n = 3)				pdmH1N1 (n = 4)				pdmH1N1+FTY720 (n = 4)
Lung	2.52	3.692	5.1		12.2412	11.5488	12.12	16.692	3.998	5.5608	5.11	5.6
Thymus	35.145	33.108	33.2922		42.1848	33.66	15.3	16.92	61.2865	81.7284	138.32	82.01
MedLN	2.7	3.7874	6		3.2634	2.7352	2.65	3.008	5.194	8.84	4.15	3.196
PleuralC	1.1919	5.467	7.011		2.6622	1.7802	2.684	1.845	2.175	1.088	3.04	1.008
Spleen	49.044	81.36	64.22		65.8512	50.808	37.6	85.36	23.6184	36.7428	64.97	39.9
MLN	25	18.357	33		17.016	47.061	22.8	34.31	19	36.942	32.93	21.76
Figure 1g	Lung γδ T cells
γδ T (%) (n = 5)
Mock-ThX	1.45	0.96	1.27	1.7	1.38
ThX	0.64	0.6	0.12	0.85	0.78
γδ T number (x10^4) (n = 5)
Mock-ThX	24.969	25.152	24.4094	24.208	47.472
ThX	15.104	9.06	1.9488	13.345	16.224
Figure 1h	Circulating γδ T cells (CD45+) or parenchyma-associated γδ T cells (CD45−) in gated CD3+TCRγδ+ cells from the indicated organs from mock-infected or pdmH1N1-infected mice
Mock mice (n = 5)
	Parenchyma					Blood
Lung	9.75	26.3	10.7	21.48	24.58	90.3	73.7	89.3	78.4	75.4
Spleen	36	39.28	37.26	39.5	36.17	64	60.73	62.7	60.55	63.86
Pleural C	99.8	100	100	99.7	99.6	0.2	0	0	0.34	0.45
pdmH1N1-infected mice (n = 5)
	Parenchyma					Blood
Lung	53.09	50.4	36.41	51.1	44.68	46.88	49.63	63.61	48.9	55.37
Spleen	44.59	51.2	37.3	36.57	35.06	55.48	48.74	62.7	63.46	64.97
Pleural C	100	99.7	99.8	99.8	99.4	0	0.26	0.2	0.22	0.6
MedLN	98.02	97.79	96.62	97.4	97.73	2.001	2.23	3.36	2.6	2.295
BLF	99.98	99.74	99.98	99.96	100	0.02	0.26	0.02	0.04	0

## Sheet: Figure 2
Figure 2a
IL-17A+ γδ T in IL-17A+ cells (%)
Lung (n = 10)	75	66.3	66.3	80	85	72	75.5	67	79	75.5
MedLN (n = 10)	7	4	1.4	2.9	5	3.6	14.5	15	7.5	2.3
Thymus (n = 10)	20.1	16.67	10.1	16	10.7	9	1.3	1.6	2	1.3
Spleen (n = 10)	23.2	20	23.2	38.4	17.4	20.5	2.5	5	2.6	2.7
γδ T number (x 10^4)
Lung (n = 10)	11.8962	15.0521	12.3165	12.2412	11.5488	12.12	16.692	18.8	18.9	17.1
MedLN (n = 6)	1.7853	2.679	0.9643	5.833	1.998	2.94
Thymus (n = 6)	14.781	20.16	22.78	5.929	13.94	9.27
Spleen (n = 10)	6.206	15.44	33.57	22.77	18.573	26.078	21.95	33.11	24.75	35.603
Figure 2b
IL-17A+ γδ T in total γδ T (%)
Lung (n = 10)	17.4	12.9	15.6	16.2	8.93	12.3	17.2	17.6	14.5	13.4
MedLN (n = 6)	1.42	2.17	3.2	1.37	2.21	2
Thymus (n = 6)	4.07	5.35	4.7	2.01	1.22	1.06
Spleen (n = 10)	10.3	7.8	10.9	3.12	2.48	3.89	4.97	6.87	6.33	7.47
IL-17A+ γδ T number (x 10^4)
Lung (n = 10)	2.07	1.9417	1.9214	1.9831	1.0313	1.4908	2.871	3.309	2.741	2.2914
MedLN (n = 6)	0.0254	0.058	0.0309	0.0799	0.04416	0.06
Thymus (n = 6)	0.6016	1.079	1.0707	0.119	0.17	0.1
Spleen (n = 10)	0.639	1.205	3.659	0.71	0.4606	1.0144	1.091	2.275	1.567	2.6595
Figure 2c
IL-17A+ γδ T in total γδ T (%)
0 dpi (n = 10)	7.4	10.3	10.8	9.61	7.4	8.9	8.7	7.2	9.29	10
5 dpi (n = 10)	17.4	12.9	15.6	16.2	8.93	12.3	17.2	17.6	14.5	13.4
IL-17A+ γδ T number (x 10^4)
0 dpi (n = 10)	0.184227	0.360706	0.353955	0.272266	0.18648	0.328588	0.19314	0.1224	0.20438	0.26
5 dpi (n = 10)	2.06994	1.94172	1.92137	1.98307	1.03131	1.49076	2.87102	3.432	1.4645	1.3936
Fgire 2e
Mice survival rate
Days	C57 (n =14)*	Il17a-/ +WT γδ T (n =12)*	Il17a-/-+ Il17a-/- γδT (n =12)*	Il17a-/- (n =11)*
8	1
14	0
10	1
14	0
14	0
14	0
14	0
7	1
8	1
14	0
14	0
14	0
14	0
14	0
7		1
14		0
14		0
14		0
14		0
14		0
14		0
8		1
10		1
14		0
14		0
14		0
14			0
14			0
14			0
6			1
7			1
7			1
7			1
8			1
9			1
9			1
12			1
14			0
7				1
7				1
7				1
7				1
8				1
8				1
8				1
9				1
14				0
14				0
14				0
* Death/ Event: 1, Censored subject: 0
Figure 2f
% Starting weight
	C57 (n = 13)														Il17a-/- + WT γδ T (n = 12)														Il17a-/- + Il17a-/- γδ T (n = 12)														Il17a-/- (n = 11)
Day 0	100	100	100	100	100	100	100	100	100	100	100	100	100	100	100	100	100	100	100	100	100	100	100	100	100	100			100	100	100	100	100	100	100	100	100	100	100	100			100	100	100	100	100	100	100
Day 1	98.7143	98.6875	101.571	100.145	100.023	100.703	98.087	101.657	98.8439	100.846	102.97	101.613	100.372	98.6875	97.3513	95.495	97.7341	98.7473	95.4444	96.5291	95.4506	100.571	102.011	98.3763	101.435	98.6882			95.5525	96.5348	97.027	99.1765	98.9744	98.5556	94.7778	95.6455	95.3191	98.8249	98.9247	95.5525			106.452	97.8723	97.5155	99.187	97	98.4127	98.4293
Day 2	98.2857	105.208	101.191	107.263	106.322	101.622	100.543	101.105	98.2659	100.549	102.97	101.613	105.465	103.646	100.054	94.4848	94.2659	98.1978	96	96.5291	98.1978	104	103.104	99.7634	99.2609	99.7634			95.4475	95.7219	98.7027	101.177	100.333	102.556	92.7778	92.1164	92.6596	102.825	99.0753	96.1326			105.14	100.255	101.863	98.439	97.1111	98.2381	96.0524
Day 3	90	102.604	96.3095	102.235	104.023	99.4595	99.3261	103.867	96.5318	97.2528	98.0198	98.3871	102.732	98.4375	94.6487	79.3333	87.3295	88.3077	92.1111	93.8836	103.143	109.714	95.4536	96.5376	100.891	98.6882			91.5304	89.0267	96	97.5294	91.5385	95	85.5556	88.8889	94.7872	91.6949	89.4624	88.3978			98.3118	95.8723	95.8944	92.8699	98.2222	97.4233	89.1047
Day 4	78.2857	105.729	86.7619	107.263	105.747	103.243	89.4348	106.077	95.3295	87.3626	93.5644	96.2366	93.4426	97.9167	93.973	75.798	86.1734	86.6593	92.6667	96	103.143	89.1429	89.4426	87.3979	99.2609	97.6129			75.0055	78.6792	92.027	84.0588	80.3846	82.2222	77.2222	80.127	92.1277	90.565	88.9247	73.9779			87.3979	91.1064	94.3789	87.3008	92.3333	93.2487	85.3456
Day 5	75.4286	103.333	78.5714	107.615	100.023	103.487	78.8043	103.287	92.4856	84.6154	87.6238	90.3226	93.9891	93.2292	94.6487	73.2727	83.8613	86.4066	91.2222	90.0582	99.8462	84.5714	87.2568	83.3979	96.5435	96			64.5856	67.0054	91.3513	82.4706	62.3077	68.3333	65	70.4233	91.0638	88.3051	93.7634	68.453			82.2473	81.0142	90.5155	70.7968	96.1111	79.545	78.7749
Day 6	71.4286	106.771	71.4286	109.497	99.4253	105.405	74.4565	102.762	89.754	81.8681	86.1386	86.0215	90.7104	79.1667	93.973	69.7374	83.2832	86.1099	91.5556	87.5344	95.5934	80	88.8962	78.7957	90.087	92.6129			61.8232	65.4011	90.027	72.9412	59.7436	66.1111	63.13	66.7196	90.6596	85.565	90.2258	64.8863			83.0968	69.0496	96.6211	69.1707	99.8889	66.8995	65.6335
Day 7	67.4286	104.688	70.2381	108.38	97.1264	102.703	70.1087	99.4475	82.743	78.5714	83.6634	83.871	87.9781	77.0833	92.2973	68.555	83.7052	73.8681	90.4444	88.9524	98.3956	78.7143	86.153	77.7204	89.8261	91.4624			57.422	60.5882	91.3513	71.7647	58.421	63.8889		64.0741	88.9362	87.7401	90.5376	62.472			83.7957	66.2482	80.1491	66.0406	100.444	62.422	63.131
Day 8	62.425	104.688	67.2619	107.821	94.8276	103.784	66.8478	99.4475		77.4725	75.7426	83.3333	89.071	67.321	88.6757		80.1734	68.9231	87.2222	90.765	99.8462	68	77.5137	67.8064	88.8261	87.5484				57.9144	91.3513	70		62.221		64.0741	88.9362	87.1751	90.5376				80.0323	63.4113	85.5155	65.425	101	64.22
Day 9		103.125	64.2857	107.263	102.575	109.243	65.2174	106.63		77.2747	80.2574	80.8817	86.8852		89.973		88.7052		92.5556	95.9418	99.1429	67.4286	78.0601	67.6559	88.7391	89.1613				57.654	90.6757	68.2353				62.413	88.9362	86.0452	93.7634				79.1183	62.321	94.1366		102.111
Day 10		109.375	63.352	113.966	106.897	112.432	64.6739	110.497		77.978	82.7723	82.8817	84.6995		90.0541		90.3757		93.3333	95.5291	95.989	62.8675	80.2459	67.5806	88.6522	91.7742					90.4054	70					85.4681	87.7401	92.2151				84.5806		96		99.6667
Day 11		107.812		111.732	107.471	111.351	63.587	113.812		86.6264	92.2376	91.957	89.9781		97.027		93.2659		95.5556	98.1746	105.44		81.3388	69.7312	91.1957	93.3871					92.7027	76.4706					90.423	89.435	98.6021				90.9677		97.2422		100.333
Day 12		108.333		113.29	105.598	112.811	63.413	112.707		87.2747	93.6634	92.0323	90.1639		99.7297		92.1098		96.6667	98.7037	104.341		83.5246	70.2688	92.8261	94.4624					94.7297	74.321					92.43	90.565	96.4516				90.2043		97.4845		100.778
Day 13		108.333		113.408	106.322	113.513	62.5	109.392		88.022	93.6733	95.4839	92.8962		99.7297		93.2659		97.7778	98.1746	99.9451		85.1639	70.8064	93.913	94.4624					97.7027						97.21	95.6949	98.4516				97.2043		100.348		103.444
Day 14		108.333		114.35	106.431	113.523	67	110.42		90.423	95.422	97.416	100.432		100.32		98.24		99.332	100.442	100.22		93.31	75.311	95.421	98.412					97.424						95.32	96.423	99.32				103.332		102.242		103.42
Figure 2g
Lung pathology scoring
WT (n = 3)	3	4	6
Il17a-/- + WT γδ T (n = 3)	3	4	5
Il17a-/- + Il17a-/- γδ T (n = 3)	8	7.5	8.5
Il17a-/- (n = 3)	8	8	7
Figure 2h
% of IL-17A+ γδ T
	Parenchyma (n = 5)					Blood (n = 5)
Mock	13.6	20.6	17.9	24.5	17	86.4	79.4	82.1	75.5	83
pdmH1N1	67.4	77.6	56.8	78.3	69.1	32.6	22.4	43.2	21.7	30.9
Figure 2i
	Blood (n = 5)					Parenchyma (n = 5)
Mock-lung	18.9	7.41	21.8	32.4	16.7	0	42.9	41.7	25	31.2
pdmH1N1-lung	21.4	26.8	36.4	20	41.2	27.6	61.3	57.1	53.7	60.5
pdmH1N1-BLF						40	75	64.7	66.7	73.7
Figure 2k
IL-17A+ γδ T (%)
Mock-ThX (n = 5)	14.8	16.3	11.4	12.2	14.8
ThX (n = 5)	2.87	1.75	2.32	0.97	0.52
IL-17A+ γδ T number (x10^4)
Mock-ThX (n = 5)	3.69541	4.09978	2.78267	2.95338	7.02586
ThX (n = 5)	0.433485	0.15855	0.0452122	0.129446	0.0843648
Figure 2j
IL17A+ γδ T in total γδ T (%)
	Parenchyma					Blood
Mock (n = 5)	0.28	1.6	0.75	1.66	0	9.01	8	5.47	12.4	8.2
pdmH1N1 (n = 5)	5.19	1.87	3.61	6.98	2.82	6.99	1.7	3.1	4.07	4.63
pdmH1N1+PTX (n = 5)	0.051	0	0.27	0	0.21	1.72	1.41	1.75	1.31	1.38
% of total γδ T
	Parenchyma					Blood
Mock (n = 5)	3.66	14.8	41.55	5.81	25.1	96.31	85.2	58.47	94.1	74.9
pdmH1N1 (n = 5)	61.89	24.37	54.31	47.68	51.72	38.09	75.6	45.7	52.37	48.33
pdmH1N1+PTX (n = 5)	1.721	3.19	5.22	0.65	1.37	98.32	96.81	94.75	99.31	98.58
Figure 2l
% Chimerism of Tγδ17 cells
	Mock (n = 8)								pdmH1N1 (n = 6)
Lung	29.4	41.2	60	35.3	21.4	20.3	45	55	7.11	5.53	7.9	9.84	8	15
Spleen	51.5	21	15.6	19.7	45.1	63.2	57	43	16.4	29.8	17.4	14.3	37	45
Blood	25.7	41.1	52.6	46.3	28.1	32.8	58	42	13.6	9.37	19.4	52.6	49	56
[truncated: 4 more columns]

## Sheet: Figure 4
Figure 4j
IRF4 FMI
Isotype control (n = 6)	263	254	194	227	201	179
IL-17A+ γδ T (n = 6)	353	457	398	463	474	369
IL-17A− γδ T (n = 6)	312	331	298	322	320	298
Figure 4k
IRF4+ γδ T cells (%)
	WT
0 (n = 3)	7.4	4.78	5.22
0.5 (n = 3)	25.5	12.8	20
1 (n = 3)	25.5	23.8	15.8
5 (n = 3)	36.6	37.5	37.5
Figure 4l
IL-17A+ γδ T cells (%)
	WT			Irf4-/-
0 (n = 3)	0.28	0.19	0.39	0.26	0.43	0.36
0.5 (n = 3)	0.8	0.36	0.45	0.3	0.34	0.46
1 (n = 3)	2.01	1.61	1.09	0.27	0.38	0.66
5 (n = 3)	6.86	7.51	7.05	0.87	0.84	3.09
Figure 4m
Il17a promoter (% of input)
left panel (−1175 — −1352)
IgG (n = 3)	0.597532	0.55872	0.481494
0 (n = 3)	0.485698	0.587697	0.337297
1.5 (n = 3)	0.524079	0.556762	0.408191
5 (n = 3)	0.771873	0.411982	0.449829
1.5 (n = 3)	0.663105	1.65538	0.25344
5 (n = 3)	1.58805	2.06762	1.66376
right panel (−1408 — −1602)
IgG (n = 3)	0.605483	0.661493	0.69982
0 (n = 3)	0.589328	0.664296	0.688707
1.5 (n = 3)	0.931438	1.24304	1.1008
5 (n = 3)	0.860203	0.924374	1.17417
1.5 (n = 3)	0.990676	0.904623	0.900056
5 (n = 3)	1.85276	1.7675	2.66366
Figure 4n
IL-17A+ γδ T (%)
	CD45.1 WT (n = 6)						CD45.2 Irf4-/- (n = 6)
Lung	22.401	16.6395	12.7257	18.7029	25.2427	22.2436	0	2.81726	0.766212	0.942557	2.48468	2.06802
MedLN	6.96769	8.96488	9.92946	10.2084	7.57238	7.62241	0.942127	0.510204	0.4658	0.307314	0.195217	0.236937
Thymus	1.40845	3.17409	7.07162	3.69995	1.80361	5.5434	0	0.538025	0	0.909884	0.245927	0.413223
Spleen	8.58382	15.1914	16.283	7.61689	8.66584	13.245	1.12161	0.647377	0.341387	0.177039	0.32391	0.473254
Blood	28.4746	3.60759	16.6144	18.2171	9.55285	14.3167	6.25	1.33779	2.42113	1.60399	1.81818	2.35131
IL-17A+ γδ T number (x10^4)
	CD45.1 WT (n = 6)						CD45.2 Irf4-/- (n = 6)
Lung	0.464128	0.894348	0.86112	0.533333	0.715064	1.11786	0.032144	0.057876	0.120888	0.0698412	0.22148	0.24924
MedLN	0.125914	0.146606	0.165029	0.12431	0.129307	0.14212	0.0492401	0.030228	0.0342684	0.016271	0.0152126	0.0178826
Thymus	0.0161765	0.0103811	0.069888	0.013016	0.0120658	0.0195168	0	0.00387982	0	0.001176	0.00114432	0.003852
Spleen	1.44906	2.55994	1.29012	0.86451	1.76454	3.15	0.397575	0.339938	0.086229	0.0556367	0.139639	0.259875

## Sheet: Figure 5
Figure 5d
CL profile_Double bonds bundance (%)	3	4	5	6	7	8
Mock	8.60231	4.5186	11.3544	19.026	15.3329	41.1658
pdmH1N1	10.4559	5.8949	13.2275	18.2289	10.7066	41.4862
Figure 5e (n = 5)
Relateive abundance (x10^2)	Mock					pdmH1N1
CL(34:1/34:2)	0.0061711	0.0064555	0.0059947	0.0050873	0.006645	0.00794935	0.0117297	0.0129624	0.00972093	0.0109559	0.000930298
CL(34:1/36:4)	0.00330053	0.0035285	0.0035922	0.0027963	0.00415	0.00465993	0.00628883	0.00716053	0.00592453	0.00678405	0.000532527
CL(34:2/36:3)	0.00425443	0.0047549	0.0048339	0.0036518	0.005373	0.00537915	0.00795606	0.00819306	0.00705459	0.00806113	0.00180692
CL(34:2/36:5)	0.000622136	0.0006619	0.0005868	0.0005113	0.000623	0.000341031	0.000722168	0.000568105	0.000491475	0.000564122	0.368864
CL(34:3/36:4)	0.00917654	0.0112741	0.0111501	0.008068	0.011767	0.00688336	0.015294	0.00947444	0.00909916	0.011831	0.889309
CL(36:3/34:1)	0.00294535	0.0032679	0.0031281	0.002679	0.003998	0.00430575	0.00544052	0.00749557	0.00603332	0.00677211	0.00145889
CL(36:3/36:3)	0.0122936	0.015202	0.0133184	0.0108499	0.015974	0.0142419	0.0196782	0.020404	0.0174453	0.0211874	0.0119427
CL(36:4/36:4)	0.0256581	0.0367233	0.0273411	0.0244753	0.032275	0.0373134	0.0446607	0.0377605	0.0416452	0.0486923	0.00363094
Figure 5f
Content of CL in BLF of LCMV clone13-infected mice at 7 dpi (nmol/mL) (n = 6)
Mock	34.6082	33.1004	24.2081	16.3496	24.6368	27.2691
LCMV	65.4735	39.9974	68.5088	58.0642	30.2769	60.4712
Figure 5g
Content of CL in supernatant of cultured MDCK cells (nmol/mL) (n = 5)
Control	5.08201	5.76784	4.75182	4.65863	4.74041
pdmH1N1	30.7564	54.7466	66.3629	78.2756	67.158
Hypoxia	58.8185	30.7864	30.7736	6.90724	28.3778
LPS	11.9738	9.73256	4.57281	9.18081	7.05677
Figure 5i
ATP levels (RLU) (n = 6)
Control	3065300	3095900	2707800	2161100	2357000	2704500
pdmH1N1	1800000	1698400	1555200	1579100	1577700	1611700
Hypoxia	1598700	2108500	1854300	2266000	2427100	2259200
LPS	2912300	2918200	2808500	3198600	3113500	2519200
Figure 5j
Production of superoxide by mitochondria (n = 5)
Control	14.6	5.77	26.2	24.8	20.4
pdmH1N1	52.1	44.2	53.6	55.9	56.2
Hypoxia	20.9	17.7	25.8	27.2	29.2
LPS	5.12	3.18	18.5	8.98	6.85
Figure 5k
Mitochondrial depolarization (n = 6)
Control	12.8	6.19	8.7	8.92	10.5
pdmH1N1	61.8	59.9	57.9	52.8	46.5
Hypoxia	58.3	55.3	56.3	59	57.4
LPS	21.7	22.5	24.4	59.2	18.7
Figure 5l
IL-17A+ γδ T (%)
Vehicle (n = 3)	18.4	14.6	13.5
CL (n = 3)	28.8	30.1	30.5
Figure 5m
IL-17A+ γδ T (%)
Control IgG (n = 3)	8.39	12.3	7.72
Anti-CD1d mAb (n = 5)	5.68	6.24	4.65	3.53	2.35
Figure 5o
Bacteria/ stool weight (mg/ g)
Vehicle (n = 10)	691.178	499.29	460.371	452.83	411.545	434.205	278.819	230.562	514.14	326.522
Antibiotics (n = 10)	0.373202	0.153708	0.712181	0.329133	0.394165	0.473732	11.6516	0.601153	0.719667	25.7235
Bacterial weight (µg)/ Lung
Vehicle (n = 10)	52.1594	59.8623	25.8596	68.7028	24.3472	40.6357	81.9633	39.942	40.811	30.3242
Antibiotics (n = 10)	18.5643	19.7174	27.1134	13.1561	19.5484	26.997	15.4274	11.5623	24.4523	18.8055
Figure 5p
IL-17A+ γδ T (%)
Vehicle (n = 10)	14.4	19.3	17.9	20.2	11.5	19.7	15.9	13.4	13.1	18.5
Antibiotics (n = 10)	18.1	7.25	23.7	20.7	16.6	11	16.1	25.5	11.4	14.3
γδ T number (x 10^4)
Vehicle (n = 10)	17.952	14	18.672	11.286	12.987	15.344	8.8	8.5	19.74	12.3
Antibiotics (n = 10)	10.395	5.93	13.224	13.489	17.344	7.815	9.408	22.034	10.395	11.94

## Sheet: Figure 6
Figure 6c
IL-17A+ γδ T (%)
Control (n = 4)	3.35	5.32	9.42	6.04	5.54
B-1 depletion (n = 4)	1.83	2.33	2.86	1.88
Figure 6b
IL-17A+ γδ T (%)
Control (n = 4)	7.17	6.53	6.67	7.51
B-1a transfer (n = 4)	8.49	10.53	8.09	9.84
Figure 6d
IL-17A+ γδ T (%)
WT (n = 5)	17.9	16	18.9	18.51	15.7
Cd19-/- (n = 5)	3.46	14.9	2.78	7.82	4.08
Figure 6e
IL-17A+ γδ T (%)
Cd1d1+/+ Cd19Cre/+ (n = 7)	18.8	19.3	10.8	12.3	10.1	17.2	20.6
Cd1d1f/f Cd19Cre/+ (n = 7)	5.76	12.5	13	6.67	5.84	2.72	5.79
Figure 6f
IL-17A+ γδ T (%)
γδ T (n = 3)	1.31	1.61	1.6
γδ T+CL (n = 3)	1.58	1.75	1.7
γδ T+B-1a (n = 3)	3.04	3.35	3.37
γδ T+B-1a+CL (n = 3)	5.2	4.7	4.36
γδ T+B-1a+CL+anti-CD1d mAb (n = 3)	0.646	1.07	0.749

## Sheet: Figure 7
Figure 7a
Vγ9Vδ2 (% of CD3+ T)
Blood (n = 18)	2.83	1.37	1.71	1.37	6.65	2.34	1.1	1.32	2.05	2.09	0.49	5	3.6	4.43	1.96	3.72	0.22	0.44
BLF (n = 57)	5.24	5.38	3.54	1.79	3.51	4.01	3.86	1.47	5.83	3.56	3.65	7.59	3.98	2.51	1.6	5.8	5.8	4.46	4.59	2.74	14.7	4.02	3.17	5.35	4.76	7.84	10.4	3.65	4.84	4.63	1.89	2.39	2.4	4.45	2.53	3.11	7.47	1.16	3.45	1.58	1.54	3.69	2.99	1.33	4.65	1.67	5.62	3.1	4.26
Vγ9Vδ2 (% of lymphocytes)
Blood (n = 10)	1.33	0.39	0.23	1.3	1.59	1.09	0.2	3.06	1.36	7.06
BLF (n = 10)	2.12	0.67	0.28	2.17	2.91	6.66	2.98	6.76	3.18	8.21
Figure 7b
BLF Vγ9Vδ2 (% of CD3+ T)
Moderate (n = 41)	7.47	1.16	3.45	1.58	1.54	2.99	1.33	4.65	1.67	1.67	1.56	7.19	3.54	3.51	4.01	3.86	5.83	3.56	3.65	7.59	3.98	2.51	5.8	5.8	4.46	4.59	14.7	4.02	3.17	5.35	4.76	7.84	10.4	3.65	4.84	4.63	2.39	4.45	4.41	3.31	3.21
Severe (n = 16)	3.11	3.69	1.67	4.26	4.5	5.24	5.38	1.79	1.47	1.6	2.74	1.89	2.4	2.53	2.71	1.48
Figure 7e
B-1 (% of B cells)
Blood (n = 25)	8.09	3.15	1.94	4.95	5.02	6.35	2.68	5.32	17.4	25.9	8.79	21.7	17.3	21.8	21.3	12.2	22.3	13.5	22.4	16.6	13.9	15	10	15.5	13.2
BLF (n =66)	8.77	11	15.8	4.31	4.29	9.36	22.5	12.5	12.1	13.9	11.7	35.2	11.9	16.7	27.7	22.6	15.1	28.1	9.22	9.24	59.7	22.3	43.6	32.4	40	61	35.3	53.5	60.4	58.7	48.8	50.7	51.9	31.4	40	64	80.8	34	52.6	44.6	38.9	71.9	44.8	25.7	7.59	55.7	44.7	31.2	54.8
% of lymphocyte
Blood (n = 7)	17.4	25.9	17.3	21.3	12.2	22.3	16.6
BLF (n =7)	59.7	22.3	43.6	32.4	40	61	7.59
Figure 7f
CD1d MFI
B-1 (n = 6)	81.9	184	136	231	81.8	255
B-2 (n = 6)	20.8	26.1	-18.6	72.9	111	32.2
Figure 7i
CL in BLF (nmol/mL)
Moderate (n = 37)	77.7935	10.4971	115.15	26.7701	76.3098	40.285	41.5812	49.8868	61.6944	49.8868	61.6944	39.7879	40.5428	114.95	73.4842	74.3775	124.652	31.9951	122.288	75.0375	39.029	81.2451	94.7334	72.306	82.7513	98.8859	47.2249	86.991	65.9798	40.2973	213.927	206.87	87.889	44.3188	71.6644	107.656	78.8729
Severe (n = 23)	26.3357	96.121	86.5614	223.788	304.399	180.684	230.434	37.9545	129.842	114.798	95.7794	91.7176	242.47	235.526	142.808	52.1274	163.419	79.8329	91.7094	107.893	21.7619	51.0173	98.0833
[truncated: 17 more columns]

## Sheet: Supplementary Figure 1
Supplementary Figure 1a
NK (% of CD19−CD11b−TCRγδ−)
Day 0 (n = 4)	0.65	0.35	0.5	0.52
Day 1 (n = 3)	1.08	0.53	0.6
Day 2 (n = 3)	0.53	1.09	0.61
Day 3 (n = 3)	1.82	1.5	2.27
Day 5 (n = 3)	1.12	1.42	2.41
NK cell number (x10^4) (n = 4, 3, 3, 3)
Day 0 (n = 4)	2.4232	0.885	1.6848	1.4322
Day 1 (n = 3)	3.3605	1.4007	2.0834
Day 2 (n = 3)	1.608	4.4034	2.2825
Day 3 (n = 3)	5.0592	6.276	6.9264
Day 5 (n = 3)	4.4448	7.125	9.01
NKT (% of CD19−CD11b−TCRγδ−) (n = 4, 3, 3, 3)
Day 0 (n = 4)	4.15	2.26	2.19	3.42
Day 1 (n = 3)	2.37	3.8	3.76
Day 2 (n = 3)	3.92	8.06	3.67
Day 3 (n = 3)	5.31	7.93	5.5
Day 5 (n = 3)	6.63	7.95	7.6
NKT cell number (x10^4) (n = 4, 3, 3, 3)
Day 0 (n = 4)	15.6576	5.723	7.4412	9.1791
Day 1 (n = 3)	7.436	9.8716	13.258
Day 2 (n = 3)	11.9796	32.757	13.8776
Day 3 (n = 3)	14.688	33.472	16.6608
Day 5 (n = 3)	26.2058	40.375	28.39

## Sheet: Supplementary Figure 4
Supplementary Figure 4b
mRNA levels relative to Hprt
	Irf4			Il17a
Unstim.	1.25701	0.852635	1.29235	0.008912	0.015625	0.0139848
15 min	1.50525	1.26576	1.25701	0.015093	0.021344	0.0180733
30 min	2.41162	2.42839	2.2974	0.04181	0.047039	0.0415214
2 h	6.77396	5.9794	4.22807	0.146604	0.05672	0.0629347
4 h	11.8762	14.1233	13.4543	0.624165	0.482968	0.493116
6 h	10.4107	10.126	12.8171	0.408951	0.438303	0.384219
16 h	4.02782	3.24901	3.16017	0.408951	0.30566	0.469761
24 h	2.71321	2.96905	2.53151	0.45376	0.423373	0.293209
Supplementary Figure 4c
Days	Irf4 -/-* (n = 6)	Irf4 +/-* (n = 6)
14	0
9	1
11	1
10	1
14	0
12	1
14		1
14		0
14		0
14		0
14		0
14		0
* Death/ Event: 1, Censored subject: 0
Supplementary Figure 4d
% Starting weight
Days	Irf4 +/- (n = 6)						Irf4 -/- (n = 6)
0	100	100	100	100	100	100	100	100	100	100	100	100
1	100	100.521	97.2973	100.529	99.4924	100.521	96.5346	101.63	103.125	95.4286	100.502	98.2143
2	101.026	100	101.081	102.645	100	102.083	101.98	100.543	100.521	100.571	100.502	103.571
3	99.4872	100	97.8378	101.587	101.015	100.521	97.5247	86.413	91.1458	89.1429	97.4874	90.4762
4	102.564	97.3958	100	101.587	102.538	101.562	99.0099	76.6304	84.8958	86.2857	99.4975	83.3333
5	105.128	87.5521	101.081	100.529	105.076	104.167	98.0198	71.9022	79.6875	81.1429	88.4422	78.5714
6	107.18		97.2973	100.529	104.569	108.854	95.5446		76.5625	76.5714	93.4673	73.8095
7	104.615		87.027	99.4709	102.538	103.125	94.5545		70.8333	74.2857	85.4271	69.6429
8	103.59		81.0811	98.9418	102.031	102.083	94.5545		67.7083	72	90.4523	67.2619
9	102.564		75.6757	98.4127	101.523	101.562	94.5545		65.1042	68.5714	93.9698	66.0714
10	100.513		70.8108	95.2381	101.523	99.4792	91.5842		63.5417	64.5714	95.4774	63.0952
11	103.077		69.1892	99.6296	103.046	104.167	91.8317		61.9792		98.995	61.3095
12	100.513		66.4865		101.523	101.042					97.9899	60.7143
13					98.995		100.513		63.2432		101.015	100.521
14					103.518		104.615		62.7027		104.569	105.729
Supplementary Figure 4f
IL-17A+ γδ T (%)
	Irf4+/-				Irf4-/-
Lung (n = 4)	9.26	4.8	8.69	5.78	1.47	1.01	3.61	1.65
MedLN (n = 4)	1.95	3.49	2.34	2.55	1.12	1.52	0.9	1.09
Thymus (n = 4)	2.62	2.16	2.23	3.87	1.15	1.29	2.03	1.86
Spleen (n = 4)	3.79	2.01	3.67	3.03	1.49	0.91	1.23	0.537
Blood (n = 3)	3.56	4.17	3.86		1.76	1.43	1.6
IL-17A+ γδ T number (x10^4)
	Irf4+/-				Irf4-/-
Lung	0.16185	0.202	0.312233	0.315	0.08896	0.0378	0.1148	0.06785
MedLN	0.091833	0.468417	0.128478	0.413	0.031967	0.039402	0.006764	0.022797
Thymus	0.7	0.864	1.045	1.566	0.18126	0.56484	0.716	0.5044
Spleen	2.4	0.9072	1.76256	1.0848	0.29483	0.180264	0.444132	0.275584
Supplementary Figure 4h
Lung_IL-17A+ γδ T in each γδ T subsets (%)
	CD45.1 WT			CD45.2 Irf4-/-
Vg4	21.53	22.13	18.2	14.26	13.09	12.12	10
Vg5	13.25	13.26	15.21	0	2	5	3.11
Vg6	12.95	11.2	13.23	8.58	7	5	6.12
Thymus_IL-17A+ γδ T in each γδ T subsets (%)
	CD45.1 WT			CD45.2 Irf4-/-
Vg4	3.49	3.3	4	1.23	2.13	1.7	2.01
Vg5	3.61	4.7	5.9	0.39	1.02	0.7	0.5
Vg6	11.7	5.6	6.4	5.11	2.1	1.5	2.3

## Sheet: Supplementary Figure 6
Supplementary Figure 6c
MFI of CD1d expression
	Isotype control (n = 5)					CD1d (n = 5)
B-1a	33.8	30	27.4	29	33	2615	2668	2450	2667	2956
B-2	18.2	22	20	23	32	641	579	470	620	595
CD4+ T	24.9	22	17	27	32	316	432	310	298	227
CD8+ T	88.2	44	51	28	35	280	332	290	256	345
NK	91.5	90.9	58	74	35	188	111	129	217	274
DC	43.3	55	57	69	42	160	159	278	290	315
Macrophage	47.5	44	57	69	51	334	359	297	474	573
Neutrophil	60.1	55	60	47	35	72.8	95	87	77	124
Supplementary Figure 6e
MFI of CD1d expression
	Isotype control (n = 5)					CD1d (n = 5)
Lung B-1a	33.8	30	27.4	29	33	2615	2668	2450	2667	2956
Lung B-2	18.2	22	20	23	32	641	579	470	620	595
MedLN B-1a	37.7	32	31.2	33	29	876	886	772	800	827
MedLN B-2	22	33	20	32	37	652	621	524	600	531
Cavity B-1a	63.6	42	50	45	43	1103	1227	1109	997	1022
Cavity B-1b	51.7	23	45	30	56	1354	1058	1000	999	1237
Cavity B-2	30	33	32	27	25	1024	1010	880	925	900
Splenic MZ B	38.3	34	35	38	41	6288	5927	5765	5320	4258
Splenic FO B	21.3	32	25	27	32	825	814	793	625	598
Supplementary Figure 6h
MFI of CD1d expression
	Isotype control (n = 3)			CD1d on CFSE+ B-1a (n = 3)
Cavity	23.1	42	22	1570	1470	1596
Lung	21.4	20	21	2210	2017	2231
MedLN	76.3	35	45	779	625	659
Spleen	54.1	47	53	3092	2892	2796
Supplementary Figure 6i
B-1a cell depletion
B-1a frequency (%)
	Control (n = 3)				B-1 depletion (n = 4)
Lung	4.24	4.59	2.57		0.86	1.24	0.96	2.57	0.0375567
MedLN	1.77	1.56	1.76		0.63	1.126	1.27	0.93	0.00874821
Spleen	1.86	1.63	1.63		1.49	1.58	1.62	1.36	0.112257
PleuralC	28.1	23.4	23.1		12.9	11.3	10.2	10.3	0.00692452
PeriC	38.7	38	28.8		16.5	16.5	22.1	20.4	0.0217192
B-1a number (x10^4)
	Control (n = 3)				B-1 depletion (n = 4)
Lung	14.628	9.5276	7.7825		0.8858	2.4428	1.4688	1.7004	0.0451079
MedLN	17.1159	20.436	22.88		2.0034	8.74902	7.1247	6.5751	0.00217173
Spleen	103.23	124.206	80.196		140.209	32.548	85.212	68	0.454959
PleuralC	60.415	67.158	53.361		33.411	24.182	9.588	18.128	0.00173852
PeriC	184.986	129.2	110.272		74.645	35.145	45.471	53.168	0.0436271

## Sheet: Supplementary Figure 7
Supplementary Figure 7d
CD19+CD43+CD5+IgM+HA+ (%)
Infected Control (n = 5)	8.56	7.2	5.7	6.3	5.4
anti-TCRγδ (n = 5)	4	5.7	3.9	3	5.2
ThX (n = 5)	4.4	4	3.5	6.8	2.65
Supplementary Figure 7d
CD19+CD43+CD5+IgM+HA+CD38+CD138+ (%)
Infected Control (n = 5)	13.08	13.2	39.5	21.1	13.4
anti-TCRγδ (n = 5)	4.43	1.75	5.39	6.63	2.41
ThX (n = 5)	3.12	9.92	10.4	8.09	6.85
Supplementary Figure 7f
BLF total IgM titer (n = 5 per group)
Naïve	0.149	0.119	0.127	0.121	0.139
Infected	0.261	0.465	0.158	0.521	0.275
anti-TCRγδ	0.161	0.113	0.138	0.182	0.175
ThX	0.106	0.11	0.149	0.143	0.112
BLF influenza virus-specific IgM titer (n = 5 per group)
Naïve	0.102	0.096	0.083	0.117	0.112
Infected	0.185	0.155	0.194	0.232	0.163
anti-TCRγδ	0.103	0.12	0.112	0.123	0.101
ThX	0.128	0.138	0.105	0.132	0.093
BLF phosphorylcholine (PC)-specific IgM titer (n = 5 per group)
Naïve	0.071	0.098	0.062	0.051	0.096
Infected	0.177	0.162	0.182	0.163	0.108
anti-TCRγδ	0.102	0.106	0.073	0.066	0.123
ThX	0.094	0.067	0.094	0.063	0.108
Supplementary Figure 7g
CD19+CD43+CD5+IgM+HA+ (%)
WT (n = 13)	8.56	5.05	5.74	8.98	9.5	8.3	6.7	5.4	9.92	8.48	9.39	10.3	10.5
Il17a−/−+WT γδ T (n = 12)	7.59	5	8.05	4.94	6.88	3.79	10.1	5.56	12.6	11.3	9.11	8.84
Il17a−/−+Il17a−/− γδ T (n = 12)	6.46	6.24	6.63	5.46	4.44	4.45	13.3	12.7	12.9	9.7	10.3	6.27
Il17a−/− (n = 13)	3.94	4.64	3.39	2.65	5.4	4.7	3.3	7.98	7.54	4.37	2.8	13.2	7.13
CD19+CD43+CD5+ IgM+HA+ (x10^4)
WT (n = 13)	0.624	0.8262	0.7372	0.48498	0.3978	0.11554	0.0832	0.19604	0.2464	0.2676	0.3939	0.20025	0.2556
Il17a−/−+WT γδ T (n = 12)	1.1528	0.684	0.80088	0.387	1.0564	0.748	0.196	0.19834	0.247	0.2981	0.27522	0.347
Il17a−/−+Il17a−/− γδ T (n = 12)	0.2266	0.4592	0.2596	0.6838	0.432	0.8246	0.11648	0.135	0.1957	0.10692	0.18228	0.22464
Il17a−/− (n = 13)	0.3672	0.5154	0.1213	0.396	0.18048	0.05856	0.06116	0.10692	0.2158	0.18239	0.15793	0.0912	0.1122
Supplementary Figure 7h
CD19+CD43+CD5+IgM+HA+CD38+CD138+ (%)
WT (n = 13)	23.3	28.2	22.6	27.8	20.8	22.3	19.6	21.6	16.3	26.7	18.5	36.4	20.6
Il17a−/−+WT γδ T (n = 12)	46.9	17.5	28.6	23.3	32.4	28.9	32.8	15.5	20.4	10.5	20.6	22.5
Il17a−/−+Il17a−/− γδ T (n = 12)	22.7	22.5	23.5	19.3	26.5	29.1	18.3	36.6	38.2	3.12	9.89	14.9
Il17a−/− (n = 13)	22.8	22.7	26.6	22.1	17	13.64	8.16	16.9	19.3	11.8	15.1	16.5	14
Supplementary Figure 7i
Flu-specific spots per 1x10^4 cells
WT (n = 8)	1.375	0.679012	0.850515	1.93182	2.69058	1.08911	1.49813	1.00939
Il17a−/−+WT γδ T (n = 12)	0.458015	1.30263	0.880282	2.15116	1.34892	2.375	1.27551	1.04265	1.44737	1.05166	0.899281	0.979827
Il17a−/−+Il17a−/− γδ T (n = 12)	0.364078	0.54878	1.01695	0.085551	0.541667	0.733083	0.467033	0.4	0.558252	0.555556	0.331633	0.576923
Il17a−/− (n = 10)	0.208333	0.414365	0.538922	0.590909	1.01852	0.662651	1.38714	1.29171	1.11842	0.612745
IgM+ spots per 1x10^4 cells
WT (n = 8)	2.34375	1.85185	2.70619	1.42046	2.69058	2.47525	2.24719	3.28639
Il17a−/−+WT γδ T (n = 12)	3.60687	2.92105	1.83099	4.82558	3.1295	4.5	2.55102	2.8436	3.42105	2.58303	1.79856	1.58501
Il17a−/−+Il17a−/− γδ T (n = 12)	1.67476	2.19512	3.55932	1.68251	3.33333	2.81955	1.0989	2.8	0.728155	0.757576	0.688776	1.17521
Il17a−/− (n = 10)	2.08333	1.49171	1.79641	1.31818	1.85185	0.722892	2.20681	2.42196	2.63158	1.22549
Supplementary Figure 7j
Flu-specific IgM (OD 450nm)
WT (n = 6)	0.65	0.78	0.82	1.12	1.1	1.17
Il17a−/− + WT γδ T (n = 6)	0.64	0.65	0.85	0.98	1.1	1.15
Il17a−/− + Il17a−/− γδ T (n = 6)	0.88	0.72	0.7	0.58	0.49	0.2
Il17a−/− (n = 4)	0.78	0.42	0.44	0.32
Total IgM (OD 450nm)
WT (n = 7)	1.72	1.47	1.6	1.54	1.56	1.21	1.26
Il17a−/− + WT γδ T (n = 6)	1.532	1.6	1.42	1.51	1.33	1.38
Il17a−/− + Il17a−/− γδ T (n = 6)	1.218	1.19	1.17	1.17	0.49	1
Il17a−/− (n = 4)	1.25	1.21	1.17	0.63
